# Supplementary material for: Barley Genotypes Vary in Stomatal Responsiveness to Light and CO2 Conditions
Source: Plants (Basel). 2021 Nov 21;10(11):2533. doi: 10.3390/plants10112533 (PMC8625854; doi:10.3390/plants10112533)
Supplement: Supplementary file 1 [file plants-10-02533-s001.zip]

Archive with 3 entries (2 files):
- Supplementary files/
- Supplementary files/Supplementary Figures S1-S4.pdf
- Supplementary files/Supplementary Table S1.xlsx
