# Supplementary material for: Barley Genotypes Vary in Stomatal Responsiveness to Light and CO2 Conditions
Source: Plants (Basel). 2021 Nov 21;10(11):2533. doi: 10.3390/plants10112533 (PMC8625854; doi:10.3390/plants10112533)
Supplement: Supplementary file 1 [file plants-10-02533-s001.zip › Supplementary files/Supplementary Table S1.xlsx]

## Sheet: Sheet1
Units			Stomata			mmol H2O m⁻² s⁻¹	µmol CO2 m⁻² s⁻¹	mol H2O m⁻² s⁻¹	µmol CO2 mol H2O-1	mmol CO2 mol H2O-1
Variety	CO2	Light	abaxial	average	adaxial	E	Amax	Gsmax	A/Gs	WUE	Pentoses	Hexoses	Dissacharides	ABA
Barke	LC	LL	39.1667	39.7601	40.3535	3.801	8.18817	0.581274	14.0866	2.15421	357295	1651490	2636424	30635
Barke	LC	LL	38.4416	38.7229	39.0043	4.57899	9.70965	0.578011	16.7984	2.12048	386946	2375600	3472348	30956
Barke	LC	LL	37.3593	37.1645	36.9697	3.69959	10.6459	0.624927	17.0355	2.8776	399113	2585361	3703990	25907
Barke	LC	LL	35.5844	35.974	36.3636	5.1907	12.4612	0.629108	19.8078	2.40068	411370	3025885	4539325	21739
Barke	LC	LL	34.4156	35.5748	36.734	6.29075	12.4624	0.624504	19.9557	1.98107	423034	3606618	4685299	17895
Barke	LC	LL	36.4924	36.6856	36.8788	5.76389	13.904	0.629902	22.0733	2.41226	487684	4402521	4808877	15951
Barke	AC	LL	29.3506	30	30.6494	4.32486	16.2395	0.476772	34.0613	3.75491	310730	2413840	2110376	17649
Barke	AC	LL	31.7749	31.1039	30.4329	3.2471	16.3837	0.386834	42.3533	5.04563	318617	2696974	2254232	18470
Barke	AC	LL	35.9307	34.9567	33.9827	4.6519	18.703	0.522351	35.8055	4.02051	348563	2881256	2419741	16105
Barke	AC	LL	33.4199	32.5325	31.645	4.57896	18.8953	0.483828	39.0538	4.12654	357333	3939425	2832692	11249
Barke	AC	LL	31.0438	31.6474	32.2511	4.69591	19.1925	0.503853	38.0914	4.08706	375906	5530003	2880266	8610
Barke	AC	LL	32.306	32.3023	32.2986	4.69091	20.3097	0.483668	41.9911	4.3296	481792	6307014	3769880	7880
Barke	EC	LL	33.0303	33.8095	34.5887	4.37344	22.9486	0.456279	50.2951	5.24726	232290	3621271	3154687	12921
Barke	EC	LL	40.2165	39.3939	38.5714	4.15363	25.5803	0.454385	56.2964	6.15853	294941	3655902	3351201	13490
Barke	EC	LL	34.5022	34.4156	34.329	4.79958	26.5477	0.410499	64.6717	5.53125	308661	4287535	3510373	12897
Barke	EC	LL	33.8095	35.2718	36.734	4.80928	27.458	0.512468	53.5799	5.70937	318799	4483331	4076544	9476
Barke	EC	LL	34.9761	35.488	36	4.949	29.0573	0.521158	55.7552	5.87134	335824	5070826	4763830	9148
Barke	EC	LL	34.9091	35.1105	35.3119	5.23427	29.258	0.526296	55.5922	5.58969	343531	5104904	6811670	10922
Barke	LC	HL	47.0996	45.5195	43.9394	5.14134	13.9369	0.842639	16.5396	2.71076	439609	1479870	3537533	12274
Barke	LC	HL	46.7424	44.9369	43.1313	5.79268	15.1371	0.814603	18.5822	2.61315	558561	2990288	4379361	11357
Barke	LC	HL	41.8182	41.4286	41.039	7.01911	15.2557	0.84171	18.1246	2.17345	599373	3244317	4479548	9969
Barke	LC	HL	43.5931	42.9437	42.2944	6.07346	15.4504	0.832523	18.5585	2.54391	628685	3639538	10787123	8826
Barke	LC	HL	44.4848	43.7359	42.987	6.33282	15.5198	0.827187	18.7622	2.4507	681984	3705890	10805210	5832
Barke	LC	HL	44.067	43.7919	43.5167	5.85661	16.5645	0.832612	19.8946	2.82834	728702	6889654	11129775	5012
Barke	AC	HL	42.5108	42.8355	43.1602	5.90644	22.6441	0.500617	45.2325	3.83381	504523	10932645	7186042	12579
Barke	AC	HL	36.3636	36.3203	36.2771	5.53886	25.6935	0.645296	39.8166	4.63877	562317	12378466	7473099	10900
Barke	AC	HL	35.2814	37.1212	38.961	5.90424	27.1335	0.683822	39.6791	4.5956	668452	13037356	8700937	8607
Barke	AC	HL	32.4675	32.381	32.2944	5.73887	27.3373	0.766593	35.6608	4.76353	681481	13483467	8847195	7815
Barke	AC	HL	38.1818	38.6364	39.0909	5.71721	28.5353	0.691416	41.2708	4.99112	682434	22044035	9239321	6417
Barke	AC	HL	37.4372	37.5616	37.686	5.71499	28.6149	0.705647	40.5513	5.00699	769057	24336938	12683049	6157
Barke	EC	HL	35.4113	35.1299	34.8485	4.94084	31.1098	0.54978	56.586	6.29647	438831	10386706	7178865	5623
Barke	EC	HL	34.1558	34.1991	34.2424	6.63903	31.3242	0.542061	57.7872	4.71819	460345	15385934	8519657	4611
Barke	EC	HL	35.8009	36.3636	36.9264	4.41639	33.2785	0.544754	61.089	7.53521	732499	16868812	8793919	3636
Barke	EC	HL	38.0087	37.2944	36.5801	5.7292	33.7238	0.585975	57.5516	5.8863	760930	17454842	11055047	3356
Barke	EC	HL	46.4935	46.4719	46.4502	4.9789	35.6812	0.551837	64.6589	7.16649	844028	24291875	12272897	3334
Barke	EC	HL	37.7001	37.7234	37.7467	5.6967	35.8707	0.612274	58.586	6.29676	859331	25947014	12278796	4019
Bojos	LC	LL	31.342	30.7792	30.2165	6.12541	8.75751	0.565428	15.4883	1.4297	354114	1895032	1115626	20210
Bojos	LC	LL	30.9957	30.7143	30.4329	5.52869	9.44923	0.474138	19.9293	1.70913	386785	1966746	1798433	21780
Bojos	LC	LL	37.619	37.1645	36.71	5.97132	9.3165	0.480224	19.4003	1.56021	391097	2322397	2025502	19702
Bojos	LC	LL	38.1818	38.3117	38.4416	6.30026	10.0139	0.526254	19.0286	1.58944	427952	3796188	2342730	15820
Bojos	LC	LL	33.1515	33.5758	34	7.0599	10.2421	0.596357	17.1745	1.45074	501307	3879817	3319046	14503
Bojos	LC	LL	34.1441	34.1523	34.1605	6.32039	9.76543	0.512625	19.0499	1.54507	579292	4305961	4794782	15921
Bojos	AC	LL	28.2684	28.658	29.0476	4.9558	15.8295	0.396845	39.8884	3.19414	314169	3174115	2023601	17922
Bojos	AC	LL	28.8745	27.684	26.4935	7.13292	17.0771	0.636081	26.8474	2.39413	325521	3679854	2207956	17214
Bojos	AC	LL	31.342	31.8831	32.4242	4.29799	17.1535	0.499129	34.3668	3.99104	326560	4655988	2228638	15193
Bojos	AC	LL	33.2468	33.5065	33.7662	6.36488	17.3846	0.566024	30.7136	2.73133	374388	4708303	2858819	17513
Bojos	AC	LL	29.0043	29.8701	30.7359	5.43412	17.5024	0.519702	33.6778	3.22084	417765	5100190	3213679	11989
Bojos	AC	LL	30.2875	30.3807	30.474	6.85024	18.7712	0.635657	29.5304	2.74023	420201	6723574	4013641	10959
Bojos	EC	LL	39.4372	39.1775	38.9177	7.79007	20.5016	0.48699	42.0986	2.63176	181344	2949310	2449067	14971
Bojos	EC	LL	30	28.3766	26.7532	4.26391	20.7859	0.451614	46.0258	4.87484	188606	3347861	2548820	15224
Bojos	EC	LL	30.7792	29.8918	29.0043	6.77718	21.6842	0.518985	41.782	3.1996	232318	3488228	3375310	11445
Bojos	EC	LL	30.9957	31.1688	31.342	6.17434	22.2444	0.574045	38.7503	3.60271	238925	3553624	3807523	10131
Bojos	EC	LL	34.3636	33.3939	32.4242	6.05823	22.2979	0.497725	44.7995	3.68059	249634	3741530	4012102	8169
Bojos	EC	LL	32.1294	32.0352	31.941	7.63904	23.9368	0.624267	38.3438	3.13348	265145	3755631	4858985	7882
Bojos	LC	HL	31.1688	30.303	29.4372	8.44666	12.4431	0.8425	14.7692	1.47313	414663	2489205	2645445	19013
Bojos	LC	HL	31.4286	31.2987	31.1688	8.89532	13.0861	0.865727	15.1157	1.47112	429791	2782900	2821786	18614
Bojos	LC	HL	30.4762	30.7792	31.0823	9.45436	13.1936	0.917684	14.377	1.3955	456051	2954702	3857415	16175
Bojos	LC	HL	36.0173	36.7124	37.4074	8.50289	13.7798	0.86968	15.8447	1.6206	462008	3641653	7687681	15485
Bojos	LC	HL	38.2251	38.6412	39.0572	10.3712	14.3613	0.975431	14.723	1.38473	467532	5457677	8107520	14326
Bojos	LC	HL	39.3603	41.862	44.3636	8.96312	15.3164	0.899906	17.02	1.70882	668307	5802108	9683383	14498
Bojos	AC	HL	33.7662	35.5844	37.4026	8.27751	22.4833	0.757363	29.6863	2.71619	460735	7668628	6560062	17868
Bojos	AC	HL	35.2814	35.5628	35.8442	8.43544	23.927	0.757772	31.5754	2.83648	505820	8795610	7984915	13474
Bojos	AC	HL	30.9957	31.3853	31.7749	7.78355	24.2252	0.726744	33.3339	3.11236	532440	9553184	8108897	14976
Bojos	AC	HL	36.1472	37.2511	38.355	8.1089	24.3944	0.693275	35.1872	3.00835	594118	10919368	8533413	9835
Bojos	AC	HL	35.2727	36.5455	37.8182	8.08505	24.943	0.767581	32.4957	3.08508	596050	12064191	8985344	10336
Bojos	AC	HL	35.258	35.5364	35.8149	8.52563	28.1497	0.803589	35.03	3.30178	634381	12909958	10922200	10814
Bojos	EC	HL	30.7359	30.5628	30.3896	5.92545	28.2969	0.500203	56.5708	4.77549	454295	9294888	7194635	15563
Bojos	EC	HL	32.0779	33.4848	34.8918	8.21582	28.6303	0.700089	40.8953	3.48478	484693	10178698	8157305	15357
Bojos	EC	HL	37.013	37.5974	38.1818	7.19091	31.7479	0.663166	47.8732	4.415	487879	11165147	8614287	10085
Bojos	EC	HL	31.9048	32.4026	32.9004	8.10766	32.6312	0.67919	48.0443	4.02474	544664	12442646	8623097	10863
Bojos	EC	HL	32.6263	32.5589	32.4916	8.76895	33.0536	0.653081	50.6118	3.76939	568202	14463397	10854028	10273
Bojos	EC	HL	33.1559	33.204	33.252	8.36214	33.4171	0.726324	46.0085	3.99623	851476	15721133	11362937	9486

## Sheet: Sheet2
Total Count	Variety	Carbon	Light	Side	Density
80	BOJ	AC	HL	AB	24.2424
120	BOJ	AC	HL	AD	36.3636
115	BOJ	AC	HL	AB	34.8485
93	BOJ	AC	HL	AD	28.1818
109	BOJ	AC	HL	AB	33.0303
113	BOJ	AC	HL	AD	34.2424
150	BOJ	AC	HL	AB	45.4545
164	BOJ	AC	HL	AD	49.697
95	BOJ	AC	HL	AB	28.7879
65	BOJ	AC	HL	AD	19.697
149	BOJ	AC	HL	AB	45.1515
153	BOJ	AC	HL	AD	46.3636
113	BOJ	AC	HL	AB	34.2424
118	BOJ	AC	HL	AD	35.7576
122	BOJ	AC	HL	AB	36.9697
108	BOJ	AC	HL	AD	32.7273
102	BOJ	AC	HL	AB	30.9091
135	BOJ	AC	HL	AD	40.9091
99	BOJ	AC	HL	AB	30
116	BOJ	AC	HL	AD	35.1515
77	BOJ	AC	HL	AB	23.3333
84	BOJ	AC	HL	AD	25.4545
103	BOJ	AC	HL	AB	31.2121
120	BOJ	AC	HL	AD	36.3636
134	BOJ	AC	HL	AB	40.6061
130	BOJ	AC	HL	AD	39.3939
93	BOJ	AC	HL	AB	28.1818
112	BOJ	AC	HL	AD	33.9394
112	BOJ	AC	HL	AB	33.9394
122	BOJ	AC	HL	AD	36.9697
132	BOJ	AC	HL	AB	40
185	BOJ	AC	HL	AD	56.0606
106	BOJ	AC	HL	AB	32.1212
126	BOJ	AC	HL	AD	38.1818
108	BOJ	AC	HL	AB	32.7273
132	BOJ	AC	HL	AD	40
110	BOJ	AC	HL	AB	33.3333
148	BOJ	AC	HL	AD	44.8485
84	BOJ	AC	LL	AB	25.4545
84	BOJ	AC	LL	AD	25.4545
87	BOJ	AC	LL	AB	26.3636
104	BOJ	AC	LL	AD	31.5152
82	BOJ	AC	LL	AB	24.8485
104	BOJ	AC	LL	AD	31.5152
108	BOJ	AC	LL	AB	32.7273
102	BOJ	AC	LL	AD	30.9091
128	BOJ	AC	LL	AB	38.7879
127	BOJ	AC	LL	AD	38.4848
93	BOJ	AC	LL	AB	28.1818
95	BOJ	AC	LL	AD	28.7879
68	BOJ	AC	LL	AB	20.6061
95	BOJ	AC	LL	AD	28.7879
61	BOJ	AC	LL	AB	18.4848
73	BOJ	AC	LL	AD	22.1212
106	BOJ	AC	LL	AB	32.1212
115	BOJ	AC	LL	AD	34.8485
106	BOJ	AC	LL	AB	32.1212
120	BOJ	AC	LL	AD	36.3636
100	BOJ	AC	LL	AB	30.303
96	BOJ	AC	LL	AD	29.0909
81	BOJ	AC	LL	AB	24.5455
131	BOJ	AC	LL	AD	39.697
98	BOJ	AC	LL	AB	29.697
113	BOJ	AC	LL	AD	34.2424
97	BOJ	AC	LL	AB	29.3939
128	BOJ	AC	LL	AD	38.7879
99	BOJ	AC	LL	AB	30
127	BOJ	AC	LL	AD	38.4848
106	BOJ	AC	LL	AB	32.1212
110	BOJ	AC	LL	AD	33.3333
68	BOJ	AC	LL	AB	20.6061
78	BOJ	AC	LL	AD	23.6364
119	BOJ	AC	LL	AB	36.0606
112	BOJ	AC	LL	AD	33.9394
87	BOJ	AC	LL	AB	26.3636
109	BOJ	AC	LL	AD	33.0303
97	BOJ	AC	LL	AB	29.3939
108	BOJ	AC	LL	AD	32.7273
99	BOJ	EC	HL	AB	30
105	BOJ	EC	HL	AD	31.8182
100	BOJ	EC	HL	AB	30.303
108	BOJ	EC	HL	AD	32.7273
103	BOJ	EC	HL	AB	31.2121
88	BOJ	EC	HL	AD	26.6667
107	BOJ	EC	HL	AB	32.4242
91	BOJ	EC	HL	AD	27.5758
94	BOJ	EC	HL	AB	28.4848
111	BOJ	EC	HL	AD	33.6364
93	BOJ	EC	HL	AB	28.1818
120	BOJ	EC	HL	AD	36.3636
102	BOJ	EC	HL	AB	30.9091
92	BOJ	EC	HL	AD	27.8788
129	BOJ	EC	HL	AB	39.0909
159	BOJ	EC	HL	AD	48.1818
98	BOJ	EC	HL	AB	29.697
113	BOJ	EC	HL	AD	34.2424
107	BOJ	EC	HL	AB	32.4242
134	BOJ	EC	HL	AD	40.6061
136	BOJ	EC	HL	AB	41.2121
129	BOJ	EC	HL	AD	39.0909
138	BOJ	EC	HL	AB	41.8182
125	BOJ	EC	HL	AD	37.8788
76	BOJ	EC	HL	AB	23.0303
76	BOJ	EC	HL	AD	23.0303
118	BOJ	EC	HL	AB	35.7576
122	BOJ	EC	HL	AD	36.9697
108	BOJ	EC	HL	AB	32.7273
102	BOJ	EC	HL	AD	30.9091
135	BOJ	EC	HL	AB	40.9091
99	BOJ	EC	HL	AD	30
116	BOJ	EC	HL	AB	35.1515
77	BOJ	EC	HL	AD	23.3333
84	BOJ	EC	HL	AB	25.4545
103	BOJ	EC	HL	AD	31.2121
120	BOJ	EC	HL	AB	36.3636
134	BOJ	EC	HL	AD	40.6061
130	BOJ	EC	HL	AB	39.3939
93	BOJ	EC	HL	AD	28.1818
112	BOJ	EC	HL	AB	33.9394
112	BOJ	EC	HL	AD	33.9394
122	BOJ	EC	LL	AB	36.9697
132	BOJ	EC	LL	AD	40
185	BOJ	EC	LL	AB	56.0606
106	BOJ	EC	LL	AD	32.1212
126	BOJ	EC	LL	AB	38.1818
108	BOJ	EC	LL	AD	32.7273
132	BOJ	EC	LL	AB	40
110	BOJ	EC	LL	AD	33.3333
148	BOJ	EC	LL	AB	44.8485
84	BOJ	EC	LL	AD	25.4545
84	BOJ	EC	LL	AB	25.4545
87	BOJ	EC	LL	AD	26.3636
104	BOJ	EC	LL	AB	31.5152
82	BOJ	EC	LL	AD	24.8485
104	BOJ	EC	LL	AB	31.5152
73	BOJ	EC	LL	AD	22.1212
102	BOJ	EC	LL	AB	30.9091
131	BOJ	EC	LL	AD	39.697
127	BOJ	EC	LL	AB	38.4848
93	BOJ	EC	LL	AD	28.1818
95	BOJ	EC	LL	AB	28.7879
68	BOJ	EC	LL	AD	20.6061
95	BOJ	EC	LL	AB	28.7879
61	BOJ	EC	LL	AD	18.4848
73	BOJ	EC	LL	AB	22.1212
106	BOJ	EC	LL	AD	32.1212
115	BOJ	EC	LL	AB	34.8485
106	BOJ	EC	LL	AD	32.1212
120	BOJ	EC	LL	AB	36.3636
100	BOJ	EC	LL	AD	30.303
96	BOJ	EC	LL	AB	29.0909
81	BOJ	EC	LL	AD	24.5455
131	BOJ	EC	LL	AB	39.697
98	BOJ	EC	LL	AD	29.697
113	BOJ	EC	LL	AB	34.2424
97	BOJ	EC	LL	AD	29.3939
128	BOJ	EC	LL	AB	38.7879
99	BOJ	EC	LL	AD	30
127	BOJ	LC	HL	AB	38.4848
106	BOJ	LC	HL	AD	32.1212
110	BOJ	LC	HL	AB	33.3333
68	BOJ	LC	HL	AD	20.6061
78	BOJ	LC	HL	AB	23.6364
119	BOJ	LC	HL	AD	36.0606
112	BOJ	LC	HL	AB	33.9394
87	BOJ	LC	HL	AD	26.3636
109	BOJ	LC	HL	AB	33.0303
97	BOJ	LC	HL	AD	29.3939
108	BOJ	LC	HL	AB	32.7273
99	BOJ	LC	HL	AD	30
105	BOJ	LC	HL	AB	31.8182
100	BOJ	LC	HL	AD	30.303
108	BOJ	LC	HL	AB	32.7273
103	BOJ	LC	HL	AD	31.2121
88	BOJ	LC	HL	AB	26.6667
107	BOJ	LC	HL	AD	32.4242
91	BOJ	LC	HL	AB	27.5758
94	BOJ	LC	HL	AD	28.4848
111	BOJ	LC	HL	AB	33.6364
93	BOJ	LC	HL	AD	28.1818
120	BOJ	LC	HL	AB	36.3636
102	BOJ	LC	HL	AD	30.9091
92	BOJ	LC	HL	AB	27.8788
129	BOJ	LC	HL	AD	39.0909
159	BOJ	LC	HL	AB	48.1818
98	BOJ	LC	HL	AD	29.697
113	BOJ	LC	HL	AB	34.2424
107	BOJ	LC	HL	AD	32.4242
134	BOJ	LC	HL	AB	40.6061
136	BOJ	LC	HL	AD	41.2121
129	BOJ	LC	HL	AB	39.0909
106	BOJ	LC	HL	AD	32.1212
120	BOJ	LC	HL	AB	36.3636
134	BOJ	LC	HL	AD	40.6061
136	BOJ	LC	HL	AB	41.2121
118	BOJ	LC	HL	AD	35.7576
140	BOJ	LC	HL	AB	42.4242
146	BOJ	LC	HL	AD	44.2424
107	BOJ	LC	HL	AB	32.4242
115	BOJ	LC	HL	AD	34.8485
139	BOJ	LC	HL	AB	42.1212
125	BOJ	LC	HL	AD	37.8788
115	BOJ	LC	HL	AB	34.8485
118	BOJ	LC	HL	AD	35.7576
166	BOJ	LC	HL	AB	50.303
137	BOJ	LC	HL	AD	41.5152
147	BOJ	LC	HL	AB	44.5455
164	BOJ	LC	HL	AD	49.697
119	BOJ	LC	LL	AB	36.0606
112	BOJ	LC	LL	AD	33.9394
85	BOJ	LC	LL	AB	25.7576
105	BOJ	LC	LL	AD	31.8182
99	BOJ	LC	LL	AB	30
99	BOJ	LC	LL	AD	30
105	BOJ	LC	LL	AB	31.8182
93	BOJ	LC	LL	AD	28.1818
110	BOJ	LC	LL	AB	33.3333
134	BOJ	LC	LL	AD	40.6061
91	BOJ	LC	LL	AB	27.5758
90	BOJ	LC	LL	AD	27.2727
100	BOJ	LC	LL	AB	30.303
113	BOJ	LC	LL	AD	34.2424
78	BOJ	LC	LL	AB	23.6364
97	BOJ	LC	LL	AD	29.3939
141	BOJ	LC	LL	AB	42.7273
164	BOJ	LC	LL	AD	49.697
117	BOJ	LC	LL	AB	35.4545
104	BOJ	LC	LL	AD	31.5152
103	BOJ	LC	LL	AB	31.2121
128	BOJ	LC	LL	AD	38.7879
112	BOJ	LC	LL	AB	33.9394
120	BOJ	LC	LL	AD	36.3636
115	BOJ	LC	LL	AB	34.8485
145	BOJ	LC	LL	AD	43.9394
114	BOJ	LC	LL	AB	34.5455
147	BOJ	LC	LL	AD	44.5455
128	BOJ	LC	LL	AB	38.7879
123	BOJ	LC	LL	AD	37.2727
110	BOJ	LC	LL	AB	33.3333
121	BOJ	LC	LL	AD	36.6667
107	BOJ	LC	LL	AB	32.4242
102	BOJ	LC	LL	AD	30.9091
110	BOJ	LC	LL	AB	33.3333
124	BOJ	LC	LL	AD	37.5758
104	BOJ	LC	LL	AB	31.5152
121	BOJ	LC	LL	AD	36.6667
109	BAR	AC	HL	AB	33.0303
135	BAR	AC	HL	AD	40.9091
182	BAR	AC	HL	AB	55.1515
181	BAR	AC	HL	AD	54.8485
151	BAR	AC	HL	AB	45.7576
128	BAR	AC	HL	AD	38.7879
96	BAR	AC	HL	AB	29.0909
124	BAR	AC	HL	AD	37.5758
106	BAR	AC	HL	AB	32.1212
120	BAR	AC	HL	AD	36.3636
112	BAR	AC	HL	AB	33.9394
135	BAR	AC	HL	AD	40.9091
133	BAR	AC	HL	AB	40.303
121	BAR	AC	HL	AD	36.6667
113	BAR	AC	HL	AB	34.2424
104	BAR	AC	HL	AD	31.5152
115	BAR	AC	HL	AB	34.8485
115	BAR	AC	HL	AD	34.8485
118	BAR	AC	HL	AB	35.7576
119	BAR	AC	HL	AD	36.0606
115	BAR	AC	HL	AB	34.8485
106	BAR	AC	HL	AD	32.1212
127	BAR	AC	HL	AB	38.4848
200	BAR	AC	HL	AD	60.6061
135	BAR	AC	HL	AB	40.9091
101	BAR	AC	HL	AD	30.6061
94	BAR	AC	HL	AB	28.4848
96	BAR	AC	HL	AD	29.0909
91	BAR	AC	HL	AB	27.5758
111	BAR	AC	HL	AD	33.6364
122	BAR	AC	HL	AB	36.9697
131	BAR	AC	HL	AD	39.697
138	BAR	AC	HL	AB	41.8182
129	BAR	AC	HL	AD	39.0909
111	BAR	AC	HL	AB	33.6364
121	BAR	AC	LL	AD	36.6667
112	BAR	AC	LL	AB	33.9394
115	BAR	AC	LL	AD	34.8485
103	BAR	AC	LL	AB	31.2121
98	BAR	AC	LL	AD	29.697
91	BAR	AC	LL	AB	27.5758
68	BAR	AC	LL	AD	20.6061
91	BAR	AC	LL	AB	27.5758
103	BAR	AC	LL	AD	31.2121
115	BAR	AC	LL	AB	34.8485
95	BAR	AC	LL	AD	28.7879
91	BAR	AC	LL	AB	27.5758
103	BAR	AC	LL	AD	31.2121
101	BAR	AC	LL	AB	30.6061
95	BAR	AC	LL	AD	28.7879
134	BAR	AC	LL	AB	40.6061
89	BAR	AC	LL	AD	26.9697
129	BAR	AC	LL	AB	39.0909
86	BAR	AC	LL	AD	26.0606
98	BAR	AC	LL	AB	29.697
116	BAR	AC	LL	AD	35.1515
107	BAR	AC	LL	AB	32.4242
160	BAR	AC	LL	AD	48.4848
134	BAR	AC	LL	AB	40.6061
96	BAR	AC	LL	AD	29.0909
99	BAR	AC	LL	AB	30
94	BAR	AC	LL	AD	28.4848
97	BAR	AC	LL	AB	29.3939
115	BAR	AC	LL	AD	34.8485
109	BAR	AC	LL	AB	33.0303
121	BAR	AC	LL	AD	36.6667
137	BAR	AC	LL	AB	41.5152
147	BAR	AC	LL	AD	44.5455
123	BAR	AC	LL	AB	37.2727
97	BAR	AC	LL	AD	29.3939
91	BAR	AC	LL	AB	27.5758
95	BAR	AC	LL	AD	28.7879
100	BAR	AC	LL	AB	30.303
92	BAR	AC	LL	AD	27.8788
99	BAR	AC	LL	AB	30
103	BAR	AC	LL	AD	31.2121
122	BAR	AC	LL	AB	36.9697
133	BAR	EC	HL	AD	40.303
103	BAR	EC	HL	AB	31.2121
107	BAR	EC	HL	AD	32.4242
119	BAR	EC	HL	AB	36.0606
100	BAR	EC	HL	AD	30.303
109	BAR	EC	HL	AB	33.0303
134	BAR	EC	HL	AD	40.6061
146	BAR	EC	HL	AB	44.2424
114	BAR	EC	HL	AD	34.5455
127	BAR	EC	HL	AB	38.4848
90	BAR	EC	HL	AD	27.2727
81	BAR	EC	HL	AB	24.5455
116	BAR	EC	HL	AD	35.1515
147	BAR	EC	HL	AB	44.5455
116	BAR	EC	HL	AD	35.1515
112	BAR	EC	HL	AB	33.9394
127	BAR	EC	HL	AD	38.4848
104	BAR	EC	HL	AB	31.5152
132	BAR	EC	HL	AD	40
121	BAR	EC	HL	AB	36.6667
129	BAR	EC	HL	AD	39.0909
121	BAR	EC	HL	AB	36.6667
119	BAR	EC	HL	AD	36.0606
101	BAR	EC	HL	AB	30.6061
99	BAR	EC	HL	AD	30
115	BAR	EC	HL	AB	34.8485
116	BAR	EC	HL	AD	35.1515
111	BAR	EC	HL	AB	33.6364
119	BAR	EC	HL	AD	36.0606
176	BAR	EC	HL	AB	53.3333
109	BAR	EC	HL	AD	33.0303
132	BAR	EC	HL	AB	40
126	BAR	EC	HL	AD	38.1818
136	BAR	EC	HL	AB	41.2121
167	BAR	EC	HL	AD	50.6061
191	BAR	EC	HL	AB	57.8788
143	BAR	EC	HL	AD	43.3333
160	BAR	EC	HL	AB	48.4848
150	BAR	EC	HL	AD	45.4545
127	BAR	EC	HL	AB	38.4848
111	BAR	EC	LL	AD	33.6364
123	BAR	EC	LL	AB	37.2727
96	BAR	EC	LL	AD	29.0909
111	BAR	EC	LL	AB	33.6364
118	BAR	EC	LL	AD	35.7576
144	BAR	EC	LL	AB	43.6364
96	BAR	EC	LL	AD	29.0909
75	BAR	EC	LL	AB	22.7273
74	BAR	EC	LL	AD	22.4242
124	BAR	EC	LL	AB	37.5758
118	BAR	EC	LL	AD	35.7576
167	BAR	EC	LL	AB	50.6061
169	BAR	EC	LL	AD	51.2121
83	BAR	EC	LL	AB	25.1515
156	BAR	EC	LL	AD	47.2727
112	BAR	EC	LL	AB	33.9394
104	BAR	EC	LL	AD	31.5152
106	BAR	EC	LL	AB	32.1212
100	BAR	EC	LL	AD	30.303
117	BAR	EC	LL	AB	35.4545
141	BAR	EC	LL	AD	42.7273
107	BAR	EC	LL	AB	32.4242
118	BAR	EC	LL	AD	35.7576
108	BAR	EC	LL	AB	32.7273
150	BAR	EC	LL	AD	45.4545
112	BAR	EC	LL	AB	33.9394
134	BAR	EC	LL	AD	40.6061
113	BAR	EC	LL	AB	34.2424
83	BAR	EC	LL	AD	25.1515
110	BAR	EC	LL	AB	33.3333
115	BAR	EC	LL	AD	34.8485
114	BAR	EC	LL	AB	34.5455
160	BAR	EC	LL	AD	48.4848
188	BAR	LC	HL	AB	56.9697
233	BAR	LC	HL	AD	70.6061
138	BAR	LC	HL	AB	41.8182
136	BAR	LC	HL	AD	41.2121
131	BAR	LC	HL	AB	39.697
147	BAR	LC	HL	AD	44.5455
115	BAR	LC	HL	AB	34.8485
115	BAR	LC	HL	AD	34.8485
231	BAR	LC	HL	AB	70
156	BAR	LC	HL	AD	47.2727
110	BAR	LC	HL	AB	33.3333
138	BAR	LC	HL	AD	41.8182
154	BAR	LC	HL	AB	46.6667
163	BAR	LC	HL	AD	49.3939
133	BAR	LC	HL	AD	40.303
149	BAR	LC	HL	AB	45.1515
130	BAR	LC	HL	AD	39.3939
143	BAR	LC	HL	AB	43.3333
148	BAR	LC	HL	AD	44.8485
120	BAR	LC	HL	AB	36.3636
104	BAR	LC	HL	AD	31.5152
154	BAR	LC	HL	AB	46.6667
149	BAR	LC	HL	AD	45.1515
148	BAR	LC	HL	AB	44.8485
112	BAR	LC	HL	AD	33.9394
142	BAR	LC	HL	AB	43.0303
150	BAR	LC	HL	AD	45.4545
149	BAR	LC	HL	AB	45.1515
156	BAR	LC	HL	AD	47.2727
145	BAR	LC	HL	AB	43.9394
123	BAR	LC	HL	AD	37.2727
142	BAR	LC	HL	AB	43.0303
140	BAR	LC	HL	AD	42.4242
155	BAR	LC	HL	AB	46.9697
155	BAR	LC	HL	AD	46.9697
150	BAR	LC	HL	AB	45.4545
146	BAR	LC	HL	AD	44.2424
128	BAR	LC	HL	AB	38.7879
119	BAR	LC	HL	AD	36.0606
125	BAR	LC	LL	AB	37.8788
136	BAR	LC	LL	AD	41.2121
162	BAR	LC	LL	AB	49.0909
148	BAR	LC	LL	AD	44.8485
110	BAR	LC	LL	AD	33.3333
122	BAR	LC	LL	AB	36.9697
121	BAR	LC	LL	AD	36.6667
110	BAR	LC	LL	AB	33.3333
100	BAR	LC	LL	AD	30.303
143	BAR	LC	LL	AB	43.3333
156	BAR	LC	LL	AD	47.2727
143	BAR	LC	LL	AB	43.3333
141	BAR	LC	LL	AD	42.7273
108	BAR	LC	LL	AB	32.7273
110	BAR	LC	LL	AD	33.3333
87	BAR	LC	LL	AB	26.3636
91	BAR	LC	LL	AD	27.5758
111	BAR	LC	LL	AB	33.6364
128	BAR	LC	LL	AD	38.7879
117	BAR	LC	LL	AB	35.4545
151	BAR	LC	LL	AD	45.7576
107	BAR	LC	LL	AB	32.4242
149	BAR	LC	LL	AD	45.1515
100	BAR	LC	LL	AB	30.303
104	BAR	LC	LL	AD	31.5152
118	BAR	LC	LL	AB	35.7576
132	BAR	LC	LL	AD	40
136	BAR	LC	LL	AB	41.2121
145	BAR	LC	LL	AD	43.9394
122	BAR	LC	LL	AB	36.9697
83	BAR	LC	LL	AD	25.1515
86	BAR	LC	LL	AB	26.0606
120	BAR	LC	LL	AD	36.3636
93	BAR	LC	LL	AB	28.1818
125	BAR	LC	LL	AD	37.8788
97	BAR	LC	LL	AB	29.3939
96	BAR	LC	LL	AD	29.0909
124	BAR	LC	LL	AB	37.5758
139	BAR	LC	LL	AD	42.1212
121	BAR	LC	LL	AB	36.6667
176	BAR	LC	LL	AD	53.3333
